# Supplementary material for: An Integrated Analysis of Mechanistic Insights into Biomolecular Interactions and Molecular Dynamics of Bio-Inspired Cu(II) and Zn(II) Complexes towards DNA/BSA/SARS-CoV-2 3CLpro by Molecular Docking-Based Virtual Screening and FRET Detection
Source: Biomolecules. 2022 Dec 15;12(12):1883. doi: 10.3390/biom12121883 (PMC9775322; doi:10.3390/biom12121883)
Supplement: Supplementary file 1 [file biomolecules-12-01883-s001.zip]

Archive with 1 entries (1 files):
- biomolecules-2057922-supplementary.pdf
